# Supplementary material for: Chinook salmon depth distributions on the continental shelf are shaped by interactions between location, season, and individual condition
Source: Mov Ecol. 2024 Mar 15;12:21. doi: 10.1186/s40462-024-00464-y (PMC11337652; doi:10.1186/s40462-024-00464-y)
Supplement: Supplementary file 2 — Additional file 2. Conservation units and stock aggregates that were tagged. [file 40462_2024_464_MOESM2_ESM.csv]

Conservation Unit	Stock Aggregate
California Central Valley_Fall	Cali
California Central Valley_Spring	Cali
East Vancouver Island-Georgia Strait_SU_0.3	ECVI
East Vancouver Island-Cowichan and Koksilah_FA_0.x	ECVI
East Vancouver Island-North_FA_0.x	ECVI
East Vancouver Island-Qualicum and Puntledge_FA_0.x	ECVI
South Thompson_SU_0.3	Fraser 4.1
Shuswap River_SU_0.3	Fraser 4.1
Lower Fraser River_FA_0.3	Fraser Fall
unknown	Fraser Sub.
Middle Fraser River_SU_1.3	Fraser Year.
Lower Thompson_SP_1.2	Fraser Year.
North Thompson_SU_1.3	Fraser Year.
South Thompson_SU_1.3	Fraser Year.
Upper Fraser River_SP_1.3	Fraser Year.
Lower Fraser River-Upper Pitt_SU_1.3	Fraser Year.
Middle Fraser River_SP_1.3	Fraser Year.
Lower Fraser River_SU_1.3	Fraser Year.
Lower Columbia River	Low Col.
Upper Willamette River	Low Col.
unknown	Low Col.
Klinaklini_SU_1.3	NorthBC
South Puget Sound	Puget Sound
North Puget Sound	Puget Sound
unknown	Puget Sound
Mid Puget Sound	Puget Sound
Upper Columbia River_SU_FA	Up Col.
Snake River_FA	Up Col.
Okanagan_1.x	Up Col.
Mid Columbia River_SP	Up Col.
North & Central Oregon	WA_OR
South Oregon coastal	WA_OR
Coastal Washington	WA_OR
Juan de Fuca	WA_OR
West Vancouver Island-South_FA_0.x	WCVI
West Vancouver Island-Nootka and Kyuquot_FA_0.x	WCVI
unknown	unknown
